# Supplementary material for: The E3 Ligase UBR5/Hyd Ensures Meiotic Fidelity Through Catalysis-Independent Regulation of β2-Tubulin in Drosophila
Source: Genes (Basel). 2025 Oct 22;16(11):1245. doi: 10.3390/genes16111245 (PMC12652988; doi:10.3390/genes16111245)
Supplement: Supplementary file 1 [file genes-16-01245-s001.zip]

Archive with 2 entries (2 files):
- GFP-Hyd knockin construct.dna
- Supplementary Data - revise.pdf
